# Supplementary material for: Estimating Costs Associated with Disease Model States Using Generalized Linear Models: A Tutorial
Source: Pharmacoeconomics. 2023 Nov 10;42(3):261–73. doi: 10.1007/s40273-023-01319-x (PMC11424740; doi:10.1007/s40273-023-01319-x)
Supplement: Supplementary file 2 — Supplementary file2 (ZIP 6 KB) [file 40273_2023_1319_MOESM2_ESM.zip]

Archive with 9 entries (9 files):
- CodeS1_step0_create_synthetic_dataset.r
- CodeS2_step1_specify_covariate.r
- CodeS3_step2_construct_candidate_statistical_models.r
- CodeS4_step2_select_promising_candidate_models.r
- CodeS5_step3_select_covariates.r
- CodeS6_step3_select_final_op_and_tp_model.r
- CodeS7_step3_select_op_or_tp_model.r
- CodeS8_step4_predict_individual_costs.r
- CodeS9_step4_estimate_marginal_effect.r
