# Supplementary material for: Estimating Costs Associated with Disease Model States Using Generalized Linear Models: A Tutorial
Source: Pharmacoeconomics. 2023 Nov 10;42(3):261–73. doi: 10.1007/s40273-023-01319-x (PMC11424740; doi:10.1007/s40273-023-01319-x)
Supplement: Supplementary file 2 — Supplementary file2 (ZIP 6 KB) [file 40273_2023_1319_MOESM2_ESM.zip › CodeS4_step2_select_promising_candidate_models.r]

# Start #####################################################################
# Title: Estimating Costs Associated with Disease Model States Using Generalized Linear Models: A Tutorial
# Step 2: Candidate statistical model
# > B: Perform test to select promising candidate models
# Author: Junwen Zhou
# Date: 1 August 2023

rm(list = ls())

# Set path
# setwd("C:\\XXX\\XXX") # If you don't set it, it will be the directory where you first open the r program
path_output <- getwd()

# Source packages
library(tidyverse)
library(sandwich) # f_clx
library(lmtest) # f_clx
library(aod)  # f_clx
select <- dplyr::select

# Prepare function ----

# > Cluster robust standard error ----

f_clx <- function(mod,cluster){
  # library(sandwich)
  # library(lmtest)
  
  ## https://rdrr.io/cran/ivpack/src/R/clx.R
  ## https://www.ne.su.se/polopoly_fs/1.216115.1426234213!/menu/standard/file/clustering1.pdf
  dfcw=1
  M <- length(unique(cluster))
  N <- length(cluster)
  dfc <- (M/(M-1))*((N-1)/(N-mod$rank))
  u <- apply(estfun(mod),2,
             function(x) tapply(x, cluster, sum))
  vcovCL <- dfc*sandwich(mod, meat.=crossprod(u)/N)*dfcw
  test <- coeftest(mod, vcovCL)
  list(vcovCL = vcovCL, coeftest = test)
}

# > Specification test ----

f_test_spe_hl_clx <- function(id, y_hat, res){
  
  # Required package
  # library(sandwich) # f_clx
  # library(lmtest) # f_clx
  # library(aod)  # f_clx
  
  # Required function: f_clx
  
  # - checks fit on raw scale for systematic bias 
  ana <- tibble(id = id, 
                res = res)
  ana$y_hat_decile <- factor(dplyr::ntile(y_hat, n = 10), levels = 1:10)
  hl_mod <- lm(res ~ y_hat_decile - 1, data = ana)
  hl_test <- aod::wald.test(b = coef(hl_mod), Sigma = f_clx(hl_mod, ana$id)$vcovCL, Terms = 1:10)
  output <- tibble(hl_p = hl_test$result[[1]][3])
  return(output)
}

f_test_spe_pl_clx <- function(family, id, y, y_link){
  
  # - determines linearity of response 
  ana <- tibble(y = y,
                y_link = y_link,
                id = id)
  pl_mod <- glm(formula = y ~ + y_link + I(y_link^2), data = ana, 
                family = family, start = c(0,1,0))
  pl_test <- f_clx(pl_mod, ana$id)$coeftest
  output <- tibble(pl_p = pl_test[3,4], pl_est = pl_test[3,1])
  return(output)  
}

f_test_spe_mp_clx <- function(id, y_hat, res){
  
  # Modified Park test
  # - determines family 
  ana <- tibble(y_hat = y_hat, 
                res = res, 
                id = id)
  n_le0 <- sum(ana$y_hat <= 0)
  
  output <- tibble(mp_slope = NA)
  if(n_le0 == 0){ # it will not work if there is any negative predicted value
    mp_mod <- glm(I(res^2) ~ I(log(y_hat)), data = ana %>% filter(res != 0), 
                  family = Gamma(link="log"), start = rep(2, 2))
    mp_test <- f_clx(mp_mod, ana %>% filter(res !=0) %>% pull(id))
    
    output$mp_slope <- mp_test$coeftest[2]
    # Slope
    # 0: Gaussian
    # 1: Poisson
    # 2: Gamma
    # 3: Inverse Gaussian or Wald
  }
  return(output)  
}

# Perform tests ----

name_mod <- c("gau_id", "gau_log", "poi_id", "poi_log",  "gam_id", "gam_log")
n <- length(name_mod)
tmp <- rep(list(NA), n)

for(i in 1:n){
  mod <- readRDS(file.path(path_output, str_c("step2_mod_2p2_",name_mod[[i]], ".rds"))) 
  ana <- with(mod, tibble(id = data$id,
                          y = data$cost,
                          y_hat = fitted.values,
                          y_link = linear.predictors)) %>% 
    mutate(res = y - y_hat)
  family <- mod$family
  test_hl <- with(ana, f_test_spe_hl_clx(id, y_hat, res))
  test_pl <- with(ana, f_test_spe_pl_clx(family = family, id, y, y_link))
  test_mp <- with(ana, f_test_spe_mp_clx(id, y_hat, res))

  tmp[[i]] <- bind_cols(test_hl, test_pl, test_mp)
}
names(tmp) <- name_mod
tp1 <- bind_rows(tmp, .id = "mod")
output <- tp1 %>% 
  mutate_at(c("hl_p", "pl_p", "mp_slope"), 
            ~ifelse(. < 0.01, "<0.01", as.character(round(., 2)))) %>% 
  select(mod,mp_slope, hl_p, pl_p)
write.csv(output, file.path(path_output, "step2_tbl_test_mod_2p2.csv"))
